# Supplementary material for: Improving the Detectability of Microplastics in River Waters by Single Particle Inductively Coupled Plasma Mass Spectrometry
Source: Nanomaterials (Basel). 2023 May 9;13(10):1582. doi: 10.3390/nano13101582 (PMC10223556; doi:10.3390/nano13101582)
Supplement: Supplementary file 1 [file nanomaterials-13-01582-s001.zip]

Archive with 1 entries (1 files):
- nanomaterials-2346649-supplementary.pdf
